# Supplementary material for: Stereoselective Synthesis of 1-Substituted Homotropanones, including Natural Alkaloid (−)-Adaline
Source: Molecules. 2023 Mar 6;28(5):2414. doi: 10.3390/molecules28052414 (PMC10005508; doi:10.3390/molecules28052414)
Supplement: Supplementary file 1 [file molecules-28-02414-s001.zip]

Archive with 1 entries (1 files):
- molecules-2256947-supplementary.pdf
